# Supplementary material for: Loss of RBMS1 promotes anti-tumor immunity through enabling PD-L1 checkpoint blockade in triple-negative breast cancer
Source: Cell Death Differ. 2022 May 10;29(11):2247–61. doi: 10.1038/s41418-022-01012-0 (PMC9613699; doi:10.1038/s41418-022-01012-0)
Supplement: Supplementary file 8 — Supplementary Table 1 [file 41418_2022_1012_MOESM8_ESM.xlsx]

## Sheet: Sheet1
Primer	Sequence	note
（human）B4GALT1-Q-Fwd	GAGGTGTCTCTGCTCTAAGTAAAC	primers for Q-PCR
（human）B4GALT1-Q-Rev	TCCCGACCACAGCATTTG
（human）PD-L1-Q-Fwd	TCACTTGGTAATTCTGGGAGC
（human）PD-L1-Q-Rev	CTTTGAGTTTGTATCTTGGATGCC
（human）RBMS1-Q-Fwd	GTGCAAAGTCCTTCGTGGAT
（human）RBMS1-Q-Rev	TCCTTGCATAGCTGACGTTG
（human）GAPDH-Q-Fwd	CGGATTTGGTCGTATTGGG
（human）GAPDH-Q-Rev	CTGGAAGATGGTGATGGGATT
（mus）PD-L1-Q-Fwd	CTCATTGTAGTGTCCACGGTC
（mus）PD-L1-Q-Rev	ACGATCAGAGGGTTCAACAC
（mus）RBMS1-Q-Fwd	CTACCGCAAGCAGCAGTCTC
（mus）RBMS1-Q-Rev	CAGCTGATCCCATCCTGAGT
（mus）GAPDH-Q-Fwd	CTTTGTCAAGCTCATTTCCTGG
（mus）GAPDH-Q-Rev	TCTTGCTCAGTGTCCTTGC
pLKO.1 RBMS1(mus)-sh1-F	CCGGCTTCAGCACTCTGTTTGTCTTCTCGAGAAGACAAACAGAGTGCTGAAGTTTTTG	primers for shRNA plasmids
pLKO.1 RBMS1(mus)-sh1-R	AATTCAAAAACTTCAGCACTCTGTTTGTCTTCTCGAGAAGACAAACAGAGTGCTGAAG
pLKO.1 RBMS1(mus)-sh2-F	CCGGGAGTGGACCTAAACTACAGTTCTCGAGAACTGTAGTTTAGGTCCACTCTTTTTG
pLKO.1 RBMS1(mus)-sh2-R	AATTCAAAAAGAGTGGACCTAAACTACAGTTCTCGAGAACTGTAGTTTAGGTCCACTC
pLKO.1 B4GALT1-SH1-F	CCGGGCTGCTTTCACTATCCGCATACTCGAGTATGCGGATAGTGAAAGCAGCTTTTTG
pLKO.1 B4GALT1-SH1-R	AATTCAAAAAGCTGCTTTCACTATCCGCATACTCGAGTATGCGGATAGTGAAAGCAGC
pCDH-Flag-B4GALT1(mus)-Fwd	TGACAAGGGTGCTAGCAGGTTTCGTGAGCAGTTCCTG	primers for pCDH plasmids
pCDH-Flag-B4GALT1(mus)-Rev	AGATCCTTCGCGGCCGCCTATCTCGGTGTCCCGATGTC
pCDH-Flag-B4GALT1(human)-Fwd	TGACAAGGGTGCTAGC AGGCTTCGGGAGCCGCTCCTG
pCDH-Flag-B4GALT1(human)-Rev	AGATCCTTCGCGGCCGC CTAGCTCGGTGTCCCGATGTC
pCDH-PD-L1-3×FLAG-Fwd	GAAGATTCTAGAGCTAGCATGAGGATATTTGCTGTCTTTA
pCDH-PD-L1-3×FLAG-Rev	GTCTTTGTAGTCGGATCCCGTCTCCTCCAGATGTGTAT
pCDH-PD-L1-Fwd	CATGCTAGCAGGATATTTGCTGTCTTTATATTC
pCDH-PD-L1-Rev	CATGCGGCCGCTTACGTCTCCTCCAAATGTG
B4GALT1-3UTR-infusion-Fwd	GCCGTGTAATTCTAGACGTTTTGGTACACGGATAAG	primers for B4GALT1 luciferase reporter
B4GALT1-3UTR-infusion-Rev	CCGCCCCGACTCTAGaTTACAAAGATAGGGTCATTTATTC
B4GALT1-T2-F1	GCCGTGTAATTCTAGAGTTCCTTTGCCTCTTGCCTG
B4GALT1-T1-R1	CCGCCCCGACTCTAGACAGGCAAGAGGCAAAGGAAC
B4GALT1-RIP-Fwd	TCTCTTTCTGTCCGCAGATC	primers for Rip
B4GALT1-RIP-Rev	ACATGAATGAGAAGGTAACC
