# Supplementary material for: Loss of RBMS1 promotes anti-tumor immunity through enabling PD-L1 checkpoint blockade in triple-negative breast cancer
Source: Cell Death Differ. 2022 May 10;29(11):2247–61. doi: 10.1038/s41418-022-01012-0 (PMC9613699; doi:10.1038/s41418-022-01012-0)
Supplement: Supplementary file 9 — Supplementary Table 2 [file 41418_2022_1012_MOESM9_ESM.xlsx]

## Sheet: Down-regulation
Proteins	Genes	Peptide	PeptideMH	Glycan(H,N,A,F,pH)	GlycanComposition	PlausibleStruct	ProSites	GlySpec	PrecursorMH	PrecursorMZ	Charge	ID	ProSites	Glycosite	Glycopeptides	MonoArea_Control	MonoArea_Sh1	MonoArea_Sh2	Ratio_Sh1/Con	Ratio_Sh2/Con	GlycanComposition	Potential structures
sp|Q9NZQ7|PD1L1_HUMAN	CD274	LFJVTSTLR	1050.59	6 3 0 1 0	H(6)N(3)F(1)	(N(F)(N(H(H(H(H)))(H(N(H))))))	192	HF-LiuLi-ctrl-N-glycopep.12845.12845.2.0.dta	2778.21	1389.61	2	Q9NZQ7	192	Q9NZQ7_192	Q9NZQ7_192_H(6)N(3)F(1)	117606000	0	0	0	0	H(6)N(3)F(1)
sp|Q9NZQ7|PD1L1_HUMAN	CD274	LFJVTSTLR	1050.59	4 4 0 0 0	H(4)N(4)	(N(N(H(N)(H(H))(H(N)))))	192	HF-LiuLi-sh2-N-glycopep.13769.13769.3.3.dta	2511.14	837.718	3	Q9NZQ7	192	Q9NZQ7_192	Q9NZQ7_192_H(4)N(4)	64024100	31965100	19843400	0.499267	0.309936	H(4)N(4)
sp|Q9NZQ7|PD1L1_HUMAN	CD274	RLDPEEJHTAELVIPELPLAHPPNER	2986.54	9 8 1 3 0	H(9)N(8)A(1)F(3)	(N(F)(N(H(N)(H(N(H)(F))(N(H(H))))(H(N(H)(F))(N(H(N(H(A)))))))))	219	HF-LiuLi-ctrl-N-glycopep.20974.20974.5.1.dta	6798.93	1360.59	5	Q9NZQ7	219	Q9NZQ7_219	Q9NZQ7_219_H(9)N(8)A(1)F(3)	24993800	0	0	0	0	H(9)N(8)A(1)F(3)
sp|Q9NZQ7|PD1L1_HUMAN	CD274	LDPEEJHTAELVIPELPLAHPPNER	2830.44	3 5 0 0 0	H(3)N(5)	(N(N(H(H(N))(H(N(N))))))	219	HF-LiuLi-sh2-N-glycopep.20917.20917.4.3.dta	4332.01	1083.76	4	Q9NZQ7	219	Q9NZQ7_219	Q9NZQ7_219_H(3)N(5)	24884200	11112200	3871930	0.446556	0.155598	H(3)N(5)
sp|Q9NZQ7|PD1L1_HUMAN	CD274	LFJVTSTLR	1050.59	5 4 1 0 0	H(5)N(4)A(1)	(N(N(H(H(N(H)))(H(N(H(A)))))))	192	HF-LiuLi-ctrl-N-glycopep.15808.15808.3.2.dta	2964.28	988.765	3	Q9NZQ7	192	Q9NZQ7_192	Q9NZQ7_192_H(5)N(4)A(1)	11070800	0	0	0	0	H(5)N(4)A(1)
sp|Q9NZQ7|PD1L1_HUMAN	CD274	LFJVTSTLR	1050.59	7 4 0 0 0	H(7)N(4)	(N(N(H(N)(H(H)(H))(H(N(H(H)))))))	192	HF-LiuLi-ctrl-N-glycopep.13151.13151.3.0.dta	2997.29	999.768	3	Q9NZQ7	192	Q9NZQ7_192	Q9NZQ7_192_H(7)N(4)	8116940	0	0	0	0	H(7)N(4)
sp|Q9NZQ7|PD1L1_HUMAN	CD274	LDPEEJHTAELVIPELPLAHPPNER	2830.44	4 3 0 0 0	H(4)N(3)	(N(N(H(H(H))(H(N)))))	219	HF-LiuLi-sh2-N-glycopep.21036.21036.4.1.dta	4087.88	1022.72	4	Q9NZQ7	219	Q9NZQ7_219	Q9NZQ7_219_H(4)N(3)	7494830	3318520	1630340	0.442775	0.217529	H(4)N(3)
sp|Q9NZQ7|PD1L1_HUMAN	CD274	LFJVTSTLR	1050.59	4 4 0 1 0	H(4)N(4)F(1)	(N(N(H(H(H))(H(N)(N(F))))))	192	HF-LiuLi-ctrl-N-glycopep.13406.13406.2.3.dta	2657.18	1329.09	2	Q9NZQ7	192	Q9NZQ7_192	Q9NZQ7_192_H(4)N(4)F(1)	7484560	0	0	0	0	H(4)N(4)F(1)
sp|Q9NZQ7|PD1L1_HUMAN	CD274	RLDPEEJHTAELVIPELPLAHPPNER	2986.54	6 3 0 2 0	H(6)N(3)F(2)	(N(F)(N(H(H(H)(H))(H(N(H)(F))))))	219	HF-LiuLi-ctrl-N-glycopep.20497.20497.5.2.dta	4860.19	972.845	5	Q9NZQ7	219	Q9NZQ7_219	Q9NZQ7_219_H(6)N(3)F(2)	5703330	0	0	0	0	H(6)N(3)F(2)
sp|Q9NZQ7|PD1L1_HUMAN	CD274	RLDPEEJHTAELVIPELPLAHPPNER	2986.54	8 6 0 2 0	H(8)N(6)F(2)	(N(F)(N(H(H(N(H))(N(H)(F)))(H(N(H))(N(H(H)))))))	219	HF-LiuLi-sh1-N-glycopep.20081.20081.6.4.dta	5793.5	966.422	6	Q9NZQ7	219	Q9NZQ7_219	Q9NZQ7_219_H(8)N(6)F(2)	5280570	1014250	0	0.192072	0	H(8)N(6)F(2)
sp|Q9NZQ7|PD1L1_HUMAN	CD274	RLDPEEJHTAELVIPELPLAHPPNER	2986.54	4 5 1 1 0	H(4)N(5)A(1)F(1)	(N(F)(N(H(H(N)(N))(H(N(H(A)))))))	219	HF-LiuLi-sh2-N-glycopep.20602.20602.5.0.dta	5087.3	1018.27	5	Q9NZQ7	219	Q9NZQ7_219	Q9NZQ7_219_H(4)N(5)A(1)F(1)	5111590	832083	2569150	0.162784	0.502613	H(4)N(5)A(1)F(1)
sp|Q9NZQ7|PD1L1_HUMAN	CD274	RLDPEEJHTAELVIPELPLAHPPNER	2986.54	7 6 0 2 0	H(7)N(6)F(2)	(N(F)(N(H(H(N(H))(N(H)))(H(N(H))(N(H)(F))))))	219	HF-LiuLi-ctrl-N-glycopep.18728.18728.5.0.dta	5631.52	1127.11	5	Q9NZQ7	219	Q9NZQ7_219	Q9NZQ7_219_H(7)N(6)F(2)	4204350	0	0	0	0	H(7)N(6)F(2)
sp|Q9NZQ7|PD1L1_HUMAN	CD274	LDPEEJHTAELVIPELPLAHPPNER	2830.44	7 6 0 1 0	H(7)N(6)F(1)	(N(F)(N(H(H(N(H)))(H(N(H(N(H(N(H))))))))))	219	HF-LiuLi-ctrl-N-glycopep.20267.20267.5.1.dta	5329.37	1066.68	5	Q9NZQ7	219	Q9NZQ7_219	Q9NZQ7_219_H(7)N(6)F(1)	3993200	0	0	0	0	H(7)N(6)F(1)
sp|Q9NZQ7|PD1L1_HUMAN	CD274	RLDPEEJHTAELVIPELPLAHPPNER	2986.54	4 2 0 0 0	H(4)N(2)	(N(N(H(H)(H(H)))))	219	HF-LiuLi-ctrl-N-glycopep.19550.19550.5.0.dta	4040.91	808.989	5	Q9NZQ7	219	Q9NZQ7_219	Q9NZQ7_219_H(4)N(2)	3300650	0	0	0	0	H(4)N(2)
sp|Q9NZQ7|PD1L1_HUMAN	CD274	RLDPEEJHTAELVIPELPLAHPPNER	2986.54	5 4 2 4 0	H(5)N(4)A(2)F(4)	(N(F)(N(H(H(N(F)(H(F))))(H(N(F)(H(A(A))))))))	219	HF-LiuLi-sh2-N-glycopep.20269.20269.6.1.dta	5775.5	963.422	6	Q9NZQ7	219	Q9NZQ7_219	Q9NZQ7_219_H(5)N(4)A(2)F(4)	2639140	846818	1014470	0.320869	0.384394	H(5)N(4)A(2)F(4)
sp|Q9NZQ7|PD1L1_HUMAN	CD274	LDPEEJHTAELVIPELPLAHPPNER	2830.44	6 5 2 4 0	H(6)N(5)A(2)F(4)	(N(F)(N(H(H(N(F)(H(A))))(H(N(H)(F))(N(F)(H(A)))))))	219	HF-LiuLi-ctrl-N-glycopep.21683.21683.5.0.dta	5984.52	1197.71	5	Q9NZQ7	219	Q9NZQ7_219	Q9NZQ7_219_H(6)N(5)A(2)F(4)	1944490	0	0	0	0	H(6)N(5)A(2)F(4)
sp|Q9NZQ7|PD1L1_HUMAN	CD274	LDPEEJHTAELVIPELPLAHPPNER	2830.44	5 5 2 4 0	H(5)N(5)A(2)F(4)	(N(F)(N(H(H(N(F)))(H(N(F)(H(A)))(N(F)(H(A)))))))	219	HF-LiuLi-sh1-N-glycopep.21678.21678.5.0.dta	5822.57	1165.32	5	Q9NZQ7	219	Q9NZQ7_219	Q9NZQ7_219_H(5)N(5)A(2)F(4)	1890570	247873	0	0.13111	0	H(5)N(5)A(2)F(4)
sp|Q9NZQ7|PD1L1_HUMAN	CD274	LDPEEJHTAELVIPELPLAHPPNER	2830.44	5 5 0 0 0	H(5)N(5)	(N(N(H(H(N))(H(N(H))(N(H))))))	219	HF-LiuLi-ctrl-N-glycopep.20876.20876.5.4.dta	4656.07	932.019	5	Q9NZQ7	219	Q9NZQ7_219	Q9NZQ7_219_H(5)N(5)	1657490	0	0	0	0	H(5)N(5)
sp|Q9NZQ7|PD1L1_HUMAN	CD274	RLDPEEJHTAELVIPELPLAHPPNER	2986.54	5 4 1 0 0	H(5)N(4)A(1)	(N(N(H(H(N(H)))(H(N(H(A)))))))	219	HF-LiuLi-ctrl-N-glycopep.20508.20508.5.3.dta	4900.22	980.851	5	Q9NZQ7	219	Q9NZQ7_219	Q9NZQ7_219_H(5)N(4)A(1)	548331	0	0	0	0	H(5)N(4)A(1)
sp|Q9NZQ7|PD1L1_HUMAN	CD274	LDPEEJHTAELVIPELPLAHPPNER	2830.44	6 6 2 4 0	H(6)N(6)A(2)F(4)	(N(F)(N(H(N)(H(N(F)(H(A))))(H(N(H)(F))(N(F)(H(A)))))))	219	HF-LiuLi-ctrl-N-glycopep.21644.21644.5.0.dta	6187.64	1238.33	5	Q9NZQ7	219	Q9NZQ7_219	Q9NZQ7_219_H(6)N(6)A(2)F(4)	452667	0	0	0	0	H(6)N(6)A(2)F(4)
